# Supplementary material for: Synthesis, Molecular Docking, and Biofilm Formation Inhibitory Activity of Bis(Indolyl)Pyridines Analogues of the Marine Alkaloid Nortopsentin
Source: Molecules. 2021 Jul 6;26(14):4112. doi: 10.3390/molecules26144112 (PMC8304590; doi:10.3390/molecules26144112)
Supplement: Supplementary file 1 [file molecules-26-04112-s001.zip]

Archive with 1 entries (1 files):
- molecules-1278653-supplementary.pdf
